# Supplementary material for: Tea Tree Oil Mediates Antioxidant Factors Relish and Nrf2-Autophagy Axis Regulating the Lipid Metabolism of Macrobrachium rosenbergii
Source: Antioxidants (Basel). 2022 Nov 16;11(11):2260. doi: 10.3390/antiox11112260 (PMC9686997; doi:10.3390/antiox11112260)
Supplement: Supplementary file 1 [file antioxidants-11-02260-s001.zip]

Archive with 1 entries (1 files):
- antioxidants-1974174-supplementary.pdf
